# Supplementary material for: A potent human neutralizing antibody Fc-dependently reduces established HBV infections
Source: eLife. 2017 Sep 26;6:e26738. doi: 10.7554/eLife.26738 (PMC5614562; doi:10.7554/eLife.26738)
Supplement: Figure 1—source data 1. — 2H5 protected hNTCP-Tg mice from HDV infection. [file elife-26738-fig1-data1.xlsx]

## Sheet: Figure 1A
	HBeAg OD450-OD630										HBsAg OD450-OD630
Abs Con.(nM)	2H5	m1Q	T47	#71	#76	#15	Ctrl.	Viurs only		Abs Con.(nM)	2H5	m1Q	T47	#71	#76	#15	Ctrl.	viurs only
200	0.024	0.024	0.272	0.544	0.64	0.476	2.338	2.336		200	0.064	0.104	0.352	0.448	0.424	0.492	2.138	2.136
40	0.256	0.332	0.552	0.964	1.332	0.948	2.376	2.38		40	0.336	0.38	0.552	0.804	1.204	0.868	2.181	2.172
8	0.536	0.572	0.912	1.348	1.568	1.308	2.347	2.364		8	0.576	0.612	0.912	1.228	1.364	1.148	2.2	2.196
1.6	1.136	1.168	1.396	1.904	1.964	1.868	2.345	2.336		1.6	1.18	1.208	1.236	1.644	1.928	1.548	2.203	2.204
0.32	1.752	1.784	1.868	2.06	2.384	2.096	2.302	2.304		0.32	1.824	1.812	1.948	1.936	2.204	2.016	2.2	2.18
0.064	2.188	2.14	2.132	2.112	2.5	2.272	2.319	2.316		0.064	2.256	2.272	2.172	2.192	2.22	2.272	2.23	2.212
Average								2.33933		Average								2.18333
	% Inhibition of HBeAg										% Inhibition of HBsAg
Abs Con.(nM)	2H5	m1Q	T47	#71	#76	#15	Ctrl.			Abs Con.(nM)	2H5	m1Q	T47	#71	#76	#15	Ctrl.
200	98.9741	98.9741	88.3728	76.7455	72.6418	79.6523	0.0569821			200	97.0687	95.2366	83.8776	79.4806	80.5799	77.4653	2.07484
40	89.0567	85.8079	76.4035	58.7917	43.0607	59.4756	-1.56741			40	84.6105	82.5952	74.7172	63.175	44.8541	60.2437	0.105345
8	77.0875	75.5486	61.0145	42.3767	32.9723	44.0866	-0.327743			8	73.6179	71.969	58.2284	43.7549	37.5258	47.419	-0.764897
1.6	51.4391	50.0712	40.3249	18.6093	16.0444	20.1482	-0.242249			1.6	45.9534	44.6709	43.3884	24.7011	11.6933	29.0982	-0.902304
0.32	25.1069	23.7389	20.1482	11.9407	-1.90939	10.4018	1.59588			0.32	16.4567	17.0064	10.7773	11.3269	-0.948106	7.66271	-0.764897
0.064	6.46907	8.52093	8.86291	9.71786	-6.86807	2.8783	0.869179			0.064	-3.32982	-4.06266	0.517565	-0.398479	-1.68094	-4.06266	-2.13896
%inhibition was calculated by (1-testing sample value/average value of viurs only)*100										%inhibition was calculated by (1-testing sample value/average value of viurs only)*100

## Sheet: Figure 1F
		copies/20 ng RNA
Abs	Mice No#	HDV copies	hNTCP copies	mGAPDH copies
2H5	1	6064.88	51084.9	2.00987e+06
	2	4398.34	52142.3	2.11325e+06
	3	6615.35	77905.1	2.33383e+06
	4	4330.29	55640.6	2.67281e+06
	5	5477.27	86796.9	2.13968e+06
Vehicle Ctrl.	7	63195.5	50068.7	1.97591e+06	Ave of 8 mice's mGAPDH
	8	132386	78106.7	2342253	2.2268e+06
Use the average of mGADPH copies of 8 mice to normalize the copy numbers of HDV and hNTCP mRNAs
Abs	Mice No#	HDV copies	hNTCP copies	Normalizaiton factor
2H5	1	6719.49	56598.7	1.10793
	2	4634.68	54944.1	1.05373
	3	6311.96	74332.2	0.954138
	4	3607.7	46356	0.833132
	5	5700.28	90330.8	1.04072
Vehicle Ctrl.	7	71219.7	56426.1	1.12697
	8	125860	74256.7	0.950708
