# Supplementary material for: A potent human neutralizing antibody Fc-dependently reduces established HBV infections
Source: eLife. 2017 Sep 26;6:e26738. doi: 10.7554/eLife.26738 (PMC5614562; doi:10.7554/eLife.26738)
Supplement: Figure 2—source data 1. — The broad and potent neutralization activity of 2H5-A14 against HBV and HDV infection. [file elife-26738-fig2-data1.xlsx]

## Sheet: Figure 2B
HBeAg HBV Genotype D infection of HepG2-hNTCP cells							Ave.		HBsAg HBV Genotype D infection of HepG2-hNTCP cells							Ave.
Virus infection only (OD450-0D630)	2.966	2.974	2.962	2.956	2.964	2.969	2.96517		Virus infection only (OD450-OD630)	0.994	0.981	0.979	0.987			0.98525
In the presence of 2H5-A14									2H5-A14 Con.(nM)	100	33.3333	11.1111	3.7037	1.23457	0.411523
2H5-A14 Con.(nM)	100	33.3333	11.1111	3.7037	1.23457	0.411523			(OD450-OD630)	0.012	0.031	0.094	0.13	0.156	0.149
(OD450-OD630)	0.004	0.021	0.032	0.067	0.215	0.274			% Inhibition of HBsAg	98.782	96.8536	90.4593	86.8054	84.1665	84.8769
% Inhibition of HBeAg	99.8651	99.2917	98.9207	97.7403	92.7487	90.7589
HBeAg HBV Genotype B infection of HepG2-hNTCP cells									HBsAg HBV Genotype B infection of HepG2-hNTCP cells
Virus infection only (OD450-0D630)	0.18	0.184	0.183	0.182333	Ave.				Virus infection only (OD450-0D630)	2.115	2.152	2.103	2.12333	Ave.
Background Ctrl: HepG2 negative cells +Virus (OD450-OD630)	0.002	-0.001	0	0.000333333	Ave.				Background Ctrl: HepG2 negative cells +Virus (OD450-OD630)	0.156	0.172	0.172	0.166667	Ave.
In the presence of 2H5-A14									In the presence of 2H5-A14
2H5-A14 Con.(nM)	100	33.3333	11.1111	3.7037	1.23457	0.411523	0		2H5-A14 Con.(nM)	100	33.3333	11.1111	3.7037	1.23457	0.411523	0
(OD450-OD630)	0.001	0.003	0.007	0.015	0.027	0.031	0.182333		(OD450-OD630)	0.554	0.713	0.646	0.817	0.86	1.003	2.12333
Subtracte background Ctrl.	0.0007	0.0027	0.0067	0.0147	0.0267	0.0307	0.182		Subtracte background Ctrl.	0.387	0.546	0.479	0.65	0.693	0.836	1.95667
% Inhibition of HBeAg	99.6154	98.5165	96.3187	91.9231	85.3297	83.1319	0		% Inhibition of HBsAg	80.2215	72.0954	75.5196	66.7802	64.5826	57.2743	0
HBeAg HBV Genotype C infection of HepG2-hNTCP cells									HBsAg HBV Genotype C infection of HepG2-hNTCP cells
Virus infection only (OD450-0D630)	0.48	0.483	0.484	0.482333	Ave.				Virus infection only (OD450-0D630)	1.089	1.102	1.092	1.09433	Ave.
Background Ctrl: HepG2 negative cells +Virus (OD450-OD630)	0.001	0	0	0.000333333	Ave.				Background Ctrl: HepG2 negative cells +Virus (OD450-OD630)	0.045	0.04	0.046	0.0436667	Ave.
In the presence of 2H5-A14									In the presence of 2H5-A14
2H5-A14 Con.(nM)	100	33.3333	11.1111	3.7037	1.23457	0.411523	0		2H5-A14 Con.(nM)	100	33.3333	11.1111	3.7037	1.23457	0.411523	0
(OD450-OD630)	0.001	0.002	0.005	0.007	0.014	0.037	0.482333		(OD450-OD630)	0.116	0.145	0.181	0.193	0.26	0.314	1.09433
Subtracte Background Ctrl.	0.0007	0.0017	0.0047	0.0067	0.0137	0.0367	0.482		Subtracte Background Ctrl.	0.072	0.101	0.137	0.149	0.216	0.27	1.05067
% Inhibition of HBeAg	99.8548	99.6473	99.0249	98.61	97.1577	92.3859	0		% Inhibition of HBsAg	93.1472	90.3871	86.9607	85.8185	79.4416	74.302	0

## Sheet: Figure 2C
Fig. 2C-top left	HBV Genotype D infection of HepG2-hNTCP cells									Fig. 2C-top right	HBV Genotype D infection of HepG2-hNTCP cells
Raw data	HBeAg (OD450-OD630)									Raw data	HBsAg (OD450-OD630)
Abs										Abs
HBIG	0.007	0.006	0.019	1.581	2.819	3.499				HBIG	0.009	0.006	0.122	1.215	2.07	3.164
2H5-A14	0.001	0.046	0.146	0.441	0.963	1.553				2H5-A14	0.037	0.116	0.204	0.528	1.068	1.65
KR127	0.41	1.211	2.174	2.715	3.154	3.598				KR127	0.423	1.215	1.904	2.405	3.09	3.261
Ctrl.	3.541	3.545	3.556	3.54	3.542	3.556	Ave. of virus infeciton only			Ctrl.	3.293	3.278	3.241	3.256	3.24	3.266	Ave. of virus infeciton only
Virus infection only	3.546	3.548	3.556	3.555	3.546	3.554	3.55083			Virus infection only	3.291	3.281	3.239	3.257	3.239	3.265	3.262
Analyzed data										Analyzed data
HBIG Con.(IU/mL)	10	2	0.4	0.08	0.016	0.0032				HBIG Con.(IU/mL)	10	2	0.4	0.08	0.016	0.0032
HBIG Con.(mg/mL)	18	3.6	0.72	0.144	0.0288	0.00576				HBIG Con.(mg/mL)	18	3.6	0.72	0.144	0.0288	0.00576
HBIG Con.(nM)	120000	24000	4800	960	192	38.4				HBIG Con.(nM)	120000	24000	4800	960	192	38.4
HBeAg (OD450-OD630)	0.007	0.006	0.019	1.581	2.819	3.499				HBsAg (OD450-OD630)	0.009	0.006	0.122	1.215	2.07	3.164
%inhibition of HBeAg	99.8029	99.831	99.4649	55.4752	20.6102	1.45974				%inhibition of HBsAg	99.7241	99.8161	96.26	62.7529	36.542	3.00429
2H5-A14 Con.(nM)	200	40	8	1.6	0.32	0.064				2H5-A14 Con.(nM)	200	40	8	1.6	0.32	0.064
HBeAg (OD450-OD630)	0.001	0.046	0.146	0.441	0.963	1.553				HBsAg (OD450-OD630)	0.037	0.116	0.204	0.528	1.068	1.65
%inhibition of HBeAg	99.9718	98.7045	95.8883	87.5804	72.8796	56.2638				%inhibition of HBsAg	98.8657	96.4439	93.7462	83.8136	67.2594	49.4175
KR127 Con.(nM)	200	40	8	1.6	0.32	0.064				KR127 Con.(nM)	200	40	8	1.6	0.32	0.064
HBeAg (OD450-OD630)	0.41	1.211	2.174	2.715	3.154	3.598				HBsAg (OD450-OD630)	0.423	1.215	1.904	2.405	3.09	3.261
%inhibition of HBeAg	88.4534	65.8953	38.7749	23.5391	11.1758	-1.32834				%inhibition of HBsAg	87.0325	62.7529	41.6309	26.2722	5.27284	0.030656
Ctrl. Con.(nM)	200	40	8	1.6	0.32	0.064				Ctrl. Con.(nM)	200	40	8	1.6	0.32	0.064
HBeAg (OD450-OD630)	3.541	3.545	3.556	3.553	3.542	3.556				HBsAg (OD450-OD630)	3.293	3.278	3.241	3.256	3.24	3.266
%inhibition of HBeAg	0.276921	0.164271	-0.145515	-0.0610279	0.248759	-0.145515				%inhibition of HBsAg	-0.950337	-0.490497	0.643777	0.183936	0.674433	-0.122624
	%inhibition of HBeAg										%inhibition of HBsAg
Abs Con.(nM)	2H5-A14	HBIG	KR127	Ctrl.						Abs Con.(nM)	2H5-A14	HBIG	KR127	Ctrl.
0.064	56.2638		-1.32834	-0.145515						0.064	49.4175		0.030656	-0.122624
0.32	72.8796		11.1758	0.248759						0.32	67.2593		5.27284	0.674433
1.6	87.5804		23.5391	-0.0610279						1.6	83.8136		26.2722	0.183936
8	95.8883		38.7749	-0.145515						8	93.7462		41.6309	0.643777
38.4		1.45974								38.4		3.00429
40	98.7045		65.8953	0.164271						40	96.4439		62.7529	-0.490497
192		20.6102								192		36.542
200	99.9718		88.4534	0.276921						200	98.8657		87.0325	-0.950337
960		55.4752								960		62.7529
4800		99.4649								4800		96.26
24000		99.831								24000		99.8161
120000		99.8029								120000		99.7241
Fig. 2C-bottom left	HBV Genotype D infection of HepG2-hNTCP cells									Fig. 2C-bottom right	HBV Genotype D infection of HepG2-hNTCP cells
Raw data	HBeAg (OD450-OD630)										HBsAg (OD450-OD630)
Abs Con.(nM)	20	5	1.25	0.3125	0.078125	0.0195312				Abs Con.(nM)	20	5	1.25	0.3125	0.078125	0.0195312
2H5-A14	0.107	0.319	0.747	1.441	2.067	3.057				2H5-A14	0.086	0.178	0.461	0.813	1.401	2.122
m47-D	0.291	1.708	2.426	3.112	3.203	3.264				m47-D	0.203	1.083	1.732	2.574	2.618	2.748
m47	0.429	2.169	2.664	3.114	3.416	3.377				m47	0.345	1.418	1.687	2.49	3.131	2.874
Ctrl.	3.68	3.671	3.698	3.72	3.71	3.7	Ave. of virus infeciton only			Ctrl.	3.289	3.297	3.29	3.288	3.293	3.291
Viurs only	3.681	3.687	3.695	3.717	3.709	3.698	3.69783			Viurs only	3.288	3.296	3.291	3.286	3.294	3.287	3.29033
	%inhibiiton of HBeAg										%inhibiiton of HBsAg
Abs Con.(nM)	20	5	1.25	0.3125	0.078125	0.0195312				Abs Con.(nM)	20	5	1.25	0.3125	0.078125	0.0195312
2H5-A14	97.1064	91.3733	79.799	61.0312	44.1024	17.33				2H5-A14	97.3863	94.5902	85.9893	75.2913	57.4207	35.508
m47-D	92.1305	53.8108	34.394	15.8426	13.3817	11.7321				m47-D	93.8304	67.0854	47.361	21.7708	20.4336	16.4826
m47	88.3986	41.344	27.9578	15.7885	7.62157	8.67624				m47	89.5147	56.9041	48.7286	24.3238	4.84246	12.6532
Ctrl.	0.482255	0.725641	-0.00451616	-0.599459	-0.329031	-0.0586019				Ctrl.	0.0405126	-0.202624	0.0101206	0.0709047	-0.0810556	-0.0202715
Viurs only	0.455213	0.292955	0.0766124	-0.518331	-0.301988	-0.00451616				Viurs only	0.0709047	-0.172232	-0.0202715	0.131689	-0.111448	0.101297

## Sheet: Figure 2E
Fig.2E-left	2H5-A14 inhibition of PHH infectoin
	[HBsAg] ng/mL (duplicates for each)
Ab Con.	80nM		16nM		3.2nM		virus only (Vehicle Ctrl.)
day 1	180	180	180	190.09	180	180	180	188.09
day 3	87.66	100.02	76.22	106.47	73.99	94.16	69.9	67.41
day 5	1.22	1.1	0.96	1.2	0.89	1.03	1.59	2.73
day 7	0.21	0.22	0.28	0.21	0.27	0.18	3.72*	11.7
day 9	0.15	0.16	0.27	0.14	0.57	0.16	11.29*	37.37
day 11	0.13	0.11	0.31	0.11	0.97	0.13	12.34*	61.46
day 13	0.09	0.09	0.31	0.1	1.53	0.13	15.91*	64.65
day 15	0.09	0.05	0.32	0.06	1.55	0.08	9.97*	70.85
*These values are excluded from data analysis beacuse the culture in these wells had been contaminated since day 9
Fig.2E-right	HBIG inhibition of PHH infectoin
	[HBsAg] ng/mL (duplicates for each)
Ab Con.	24 μM		4.8 μM		0.96 μM		virus only (Vehicle Ctrl.)
day 1	79.9	80.37	186.55	180	187.66	190.31	180	188.09
day 3	36.3	32.62	82.38	72.7	64.19	67.18	69.9	67.41
day 5	6.16	6.91	2.3	2.56	1.6	2.86	1.59	2.73
day 7	3.38	2.6	2.62	6.25	6.35	10.16	3.72*	11.7
day 9	2.57	2.14	5.17*	19.39	19.01*	35.4	11.29*	37.37
day 11	1.73	1.68	6.44*	27.05	24.59*	53.02	12.34*	61.46
day 13	1.24	0.95	6.23*	36.81	23.09*	65.09	15.91*	64.65
day 15	1.03	0.73	6.24*	35.05	21.05*	64.4	9.97*	70.85
*These values are excluded from data analysis beacuse the culture in these wells had been contaminated since day 9
