# Supplementary material for: A potent human neutralizing antibody Fc-dependently reduces established HBV infections
Source: eLife. 2017 Sep 26;6:e26738. doi: 10.7554/eLife.26738 (PMC5614562; doi:10.7554/eLife.26738)
Supplement: Figure 3—source data 1. — Prophylactic effect of 2H5-A14 against HDV infection of NTCP-edited mouse model (Figure 3A). Prophylactic and therapeutic effects of 2H5-A14 against HBV infection in hFRG mouse model (Figure 3C). [file elife-26738-fig3-data1.xlsx]

## Sheet: Figure 3A
Mice No#	HDV	m/hNTCP	mGAPDH	Average mGAPDH of all mice
1	12819.9	25738.4	646561	675690
10	41.6047	60559	675442
21	654.588	77318.9	681608
3	150.729	40808.9	836834
12	11212	48894.3	619246
22	2939.37	65864.3	643666
4	37613.5	76323.2	648974
13	75.4664	48200.8	710820
24	3805	63061.5	566393
5	31413.8	71291.1	642938
16	5916.61	32499.9	650696
26	38576.3	75939.8	628864
6	46.6658	57047.4	597953
17	24871.5	86460.6	693239
27	4690.88	72997.2	545768
7	80.5414	39937.8	648476
18	215.75	87764.3	856831
8	571.896	76705	698486
19	505.636	51701.7	698379
9	41.9985	41618.3	849116
20	520.175	75154.8	649194
Use the average of mGADPH copies in all mice to normalize the copy numbers of HDV and hNTCP mRNAs
Mice No#	HDV	m/hNTCP	Normalizaiton factor
1	13397.5	26898	1.04505
10	41.6199	60581.2	1.00037
21	648.905	76647.6	0.991317
3	121.704	32950.6	0.807436
12	12233.9	53350.9	1.09115
22	3085.61	69141.2	1.04975
4	39161.9	79465.1	1.04117
13	71.7366	45818.5	0.950577
24	4539.25	75230.5	1.19297
5	33014.1	74922.8	1.05094
16	6143.88	33748.2	1.03841
26	41448.7	81594.3	1.07446
6	52.7326	64463.8	1.13
17	24241.9	84271.9	0.974685
27	5807.56	90374.5	1.23805
7	83.9214	41613.8	1.04197
18	170.139	69210.2	0.788592
8	553.232	74201.6	0.967364
19	489.209	50022	0.967511
9	33.4206	33118	0.795757
20	541.405	78222	1.04081
Group	mice No#
2H5-A14 (15 mg/kg)	6	9
2H5-A14 (3 mg/kg)	18	7
2H5-A14 (0.6 mg/kg)	8	13	3	19
HBIG (100 IU/kg)	20	21	24
HBIG (40 IU/kg)	10	12	5	17	22
Ctrl. Ab (15mg/kg)	1	16	4	27	26
	HDV
2H5-A14 (15 mg/kg)	52.7326	33.4206
2H5-A14 (3 mg/kg)	170.139	83.9214
2H5-A14 (0.6 mg/kg)	553.232	71.7366	121.704	489.209
HBIG (100 IU/kg)	541.405	648.905	4539.25
HBIG (40 IU/kg)	41.6199	12233.9	33014.1	24241.9	3085.61
Ctrl. Ab (15mg/kg)	13397.5	6143.88	39161.9	5807.56	41448.7
	m/hNTCP
2H5-A14 (15 mg/kg)	64463.8	33118
2H5-A14 (3 mg/kg)	69210.2	41613.8
2H5-A14 (0.6 mg/kg)	74201.6	45818.5	32950.6	50022
HBIG (100 IU/kg)	78222	76647.6	75230.5
HBIG (40 IU/kg)	60581.2	53350.9	74922.8	84271.9	69141.2
Ctrl. Ab (15mg/kg)	26898	33748.2	79465.1	90374.5	81594.3

## Sheet: Figure 3C
Group	Mouse number	HBV DNA level (copies in 0.1ul serum) 1ul serum was diulted 10 fold												Group	Mouse number	HBV RNA level (copies/ul serum) 1ul serum was diulted 38.8 fold												Group	Mouse number	HBsAg (IU/ml serum)
		Day 0	Day 4	Day 5	Day 8	Day 11	Day 14	Day 18	Day 21	Day 28	Day 35	Day 37				Day 0	Day 4	Day 5	Day 8	Day 11	Day 14	Day 18	Day 21	Day 28	Day 35	Day 37				Day 0	Day 4	Day 5	Day 8	Day 11	Day 14	Day 18	Day 21	Day 28	Day 35	Day 37
Vehicle Ctrl.	1	Undetermined	11089.3	14272.2	144138	215791	438833	1.4454e+06	5.85359e+06	25095572	30124097	1.78006e+07		Vehicle Ctrl.	1	15.3093	35.9769	96.0419	426.045	912	1950.96	45339.5	88678.4	346816	468909	473208		Vehicle Ctrl.	1	3.451	132.75	269.818	978.468	1566.52	10481.6	24721.2	39033.7	105584	145800	148705
	2	0.740406	1402.57	20794.9	44649.3	14887.2	92370.6	481724	1015987	3.25846e+06	2.6052e+06	7018190			2	30.5839	13.6539	17.0662	201.27	315.508	404.593	4389.17	8563.98	38892.2	108162	89917			2	3.72064	104.653	138.681	564.034	771.562	2635.48	7697.88	13135.8	39645.7	70246	43840.2
	3	Undetermined	2308.58	23018.6	35459.7	82171.8	114979	1.11191e+06	691212	8.59697e+06	19638540	3.042e+06			3	8.44214	18.6228	61.1041	423.213	1350.34	325.608	6414.19	27474.7	95873.9	302689	343664			3	3.13609	83.3324	127.505	708.146	1553.59	3109.44	12380.3	27998	56112.6	115062	127366
	4	4.49226	729.16	4884.08	13653.7	51806.2	141432	757417	1.94759e+06	1.31194e+06	8137573	6911817			4	3.36391	50.72	9.53777	143.581	178.776	392.196	6605.58	14398.4	43421.1	71870.4	87330.8			4	4.05974	61.7522	81.2781	477.994	745.327	3262.28	9943.36	18493.4	47576.6	58853.6	47467.7
	5	3.40051	621.52	6800.71	29379.3	39271.7	81916.1	734291	1.04813e+06	4.54027e+06	13667073	24023566			5	53.9521	11.8245	21.2473	154.137	142.747	321.343	4134.34	7153.52	31092.7	86729.6	117853			5	4.17272	77.4427	95.4663	398.236	491.435	1275.48	5796.02	13426	49915.1	74082.3	84243
2H5-A14 prophylaxis	6	5.72354	11.4276	15.2408	15.2557	7.43855	9.78331	22.666	6.47	14.1111	22.0097	9.37499		2H5-A14 prophylaxis	6	2.37896	0.790158	1.81007	3.04015	5.29133	0.232912	1.11286	2.6242	1.64052	2.23011	Undetermined		2H5-A14 prophylaxis	6	3.92334	72.2694	50.5283	10.7934	6.54659	4.4624	14.3575	12.1364	10.5055	17.4418	22.2253
	7	2.63285	19.8992	6.35925	13.2114	13.0734	8.07038	25.1317	13.3373	51.3164	52.6609	7.01101			7	15.0973	4.29895	0.664401	16.5497	4.10633	0.376691	2.65534	1.8955	1.92329	2.3101	2.10443			7	4.01176	50.7272	39.7823	7.6624	5.67681	3.88731	18.1309	12.2404	12.1822	22.0069	31.5187
	8	0.505158	5.99573	9.46564	6.86857	1.56817	3.318	10.6361	3.49095	98.9486	9.69841	4.72786			8	16.32	5.37655	4.45301	3.49884	1.39007	Undetermined	3.26267	1.72957	1.93217	1.80847	0.818193			8	3.67371	28.2221	21.3019	7.72293	5.12313	4.77883	31.7337	29.6323	12.1692	22.9022	29.6885
	9	11.2427	8.21274	5.81852	5.06318	4.45212	4.57729	8.4957	13.4032	47.1353	26.9934	1.79825			9	6.89162	1.17261	0.357804	11.3874	10.101	1.73504	1.71833	10.419	1.45546	2.02584	0.494747			9	3.95395	89.8702	50.9895	17.1156	10.5051	4.41491	34.7083	19.622	15.8146	24.8759	44.1253
	10	0.869677	11.5081	12.3674	5.56173	2.85042	5.80641	10.4957	14.9581	11.5384	36.7556	91.8065			10	5.30711	3.91431	1.06089	9.57835	Undetermined	0.333695	0.804926	0.471238	1.42452	2.2091	10.1465			10	3.63461	64.8224	57.0653	18.5598	7.06079	5.63416	39.054	31.1826	14.9473	25.4721	33.0862
2H5-A14 treatment	11	0.893712	337.201	11744	20922.1	4118.89	10310.6	25415.9	31728.1	45501.6	12797	10005.7		2H5-A14 treatment	11	23.9122	10.1451	24.4657	111.147	112.117	42.4641	110.054	145.519	502.442	228.476	296.088		2H5-A14 treatment	11	3.76561	54.4198	131.069	475.97	459.176	385.276	513.978	430.415	775.337	537.179	382.236
	12	7.98114	144.371	7324.6	8237.34	21923.5	9884.72	15888.6	44199.4	28856.8	40327.5	22611.2			12	1.80409	24.8144	21.8766	64.2241	164.729	23.3427	36.9956	178.921	247.888	113.163	171.672			12	4.58867	280.795	331.463	461.947	400.353	197.232	380.94	792.27	912.132	481.886	284.493
	13	3.9601	493.336	9687.11	17146.4	27379.6	14453.3	42752.5	85611.5	81791.8	25362.8	39859.6			13	3.67077	10.4659	19.2484	111.413	92.5544	116.599	219.779	509.04	558.515	325.702	406.173			13	4.35206	40.6613	51.949	274.55	286.121	291.425	572.726	747.426	824.086	452.169	185.618
	14	5.76469	3371.36	10992.3	20993.4	37876.2	21112.7	9932.93	36061.5	22770.8	23387.7	27340.2			14	1.57061	10.5632	25.5723	150.065	163.339	209.386	427.178	637.22	572.143	368.857	611.003			14	3.33244	124.379	127.256	784.792	887.479	667.709	1026.38	1582.12	2335.53	1271.29	596.953
	15	6.3302	927.731	342.587	4023.68	2611.9	15229.4	5938.6	2174.65	871.966	3441.99	2516.2			15	4.71538	19.6079	8.43819	22.4974	2.89337	39.0335	20.0123	188.982	158.578	32.9271	31.6696			15	4.44573	424.545	306.157	160.338	323.707	136.408	96.5936	78.405	184.342	75.0608	66.0734
HBIG treatment	16	1.92519	6703.84	15386.1	39222.6	116113	106987	854422	2.83845e+06	7732347	9.87145e+06	1.03616e+07		HBIG treatment	16	23.2039	20.049	48.9581	2973.72	461.544	1207.77	10675.8	25343.9	96098.2	177212	126365		HBIG treatment	16	3.39262	107.626	188.179	788.227	1767.04	4255.29	11795	28236.3	61945.7	88256.5	49132
	17	1.78737	3202.33	24295.4	58558.7	300388	75238	3484885	4.26242e+06	5.72922e+06	35370910	4.03857e+06			17	51.0946	16.3383	0.382982	826.849	575.236	2675.18	36729.4	57425.7	391093	579508	379815			17	4.83965	133.035	197.128	745.994	2761.24	7019.58	25483.8	40219.3	97915	154344	128839
	18	5.4371	2759.34	10098.6	28835.4	32673.7	348790	606249	980934	7.75558e+06	1.18087e+07	20432014			18	11.6196	13.7855	25.6665	135.265	77.7136	306.465	3205.67	9767.96	51689.2	108204	99790.6			18	4.25743	143.851	134.916	247.574	326.087	640.907	5269.98	13446.4	48339.8	80909.1	60979.4
	19	3.18471	665.931	11248.7	53816.2	85034	158244	275219	2.40456e+06	4.62817e+06	1.25628e+07	2.38142e+06			19	47.0382	10.8659	16.9942	301.405	315.677	1028.05	11377.1	25686.4	158531	240739	229484			19	5.37385	60.3818	103.354	296.188	695.439	1897.67	11660.8	23263.1	63085.4	97959.5	90490.4
	20	1.80449	956.055	10255.4	69539.2	160678	143574	449551	4.56136e+06	5739284	4.00084e+06	1.12e+07			20	3.05954	234.631	38.0596	575.104	929.042	1213.82	20186.1	33740	137000	186235	118161			20	2.75266	52.9445	128.183	646.174	1465.06	3530.22	16562.4	24105.7	71124.4	84717.2	57190.2
Group	Mouse number	HBV DNA level (copies/ml serum)												Group	Mouse number	HBV RNA level (copies/ml serum)												Group	Mouse number	Log of HBsAg (IU/ml serum)
		Day 0	Day 4	Day 5	Day 8	Day 11	Day 14	Day 18	Day 21	Day 28	Day 35	Day 37				Day 0	Day 4	Day 5	Day 8	Day 11	Day 14	Day 18	Day 21	Day 28	Day 35	Day 37				Day 0	Day 4	Day 5	Day 8	Day 11	Day 14	Day 18	Day 21	Day 28	Day 35	Day 37
Vehicle Ctrl.	1		1.10893e+08	1.42722e+08	1.44138e+09	2.15791e+09	4388333125	14454023750	58535902500	250955720000	301240970000	178005975000		Vehicle Ctrl.	1	594000	1.3959e+06	3.72643e+06	1.65305e+07	3.53856e+07	7.56972e+07	1.75917e+09	3.44072e+09	13456463225	1.81937e+10	1.83605e+10		Vehicle Ctrl.	1	0.537945	2.12303	2.43107	2.99055	3.19494	4.02043	4.39307	4.59144	5.0236	5.16376	5.17233
	2	7404.06	1.40257e+07	2.07949e+08	4.46493e+08	1.48872e+08	9.23706e+08	4817235000	10159870000	32584613125	26051966250	70181900000			2	1.18665e+06	529771	662168	7.80926e+06	1.22417e+07	1.56982e+07	1.703e+08	3.32283e+08	1.50902e+09	4.19667e+09	3.48878e+09			2	0.570618	2.01975	2.14202	2.75131	2.88737	3.42086	3.88637	4.11845	4.5982	4.84662	4.64187
	3		2.30858e+07	2.30186e+08	3.54597e+08	8.21718e+08	1.14979e+09	11119093125	6912117500	85969692500	196385400000	30419965000			3	327555	722564	2.37084e+06	1.64207e+07	5.23932e+07	1.26336e+07	2.48871e+08	1.06602e+09	3.71991e+09	1.17443e+10	1.33342e+10			3	0.496388	1.92081	2.10553	2.85012	3.19134	3.49268	4.09273	4.44713	4.74906	5.06093	5.10505
	4	44922.6	7.2916e+06	4.88408e+07	1.36537e+08	5.18062e+08	1.41432e+09	7574170625	19475897500	13119425625	81375730000	69118170000			4	130520	1.96794e+06	370066	5.57094e+06	6.93651e+06	1.52172e+07	2.56296e+08	5.58657e+08	1.68474e+09	2.78857e+09	3.38844e+09			4	0.608498	1.79065	1.90997	2.67942	2.87235	3.51352	3.99753	4.26702	4.67739	4.76977	4.6764
	5	34005.1	6.2152e+06	6.80071e+07	2.93793e+08	3.92717e+08	8.19161e+08	7342911875	10481341250	45402688750	136670730000	240235660000			5	2.09334e+06	458791	824394	5.98051e+06	5.53859e+06	1.24681e+07	1.60412e+08	2.77557e+08	1.2064e+09	3.36511e+09	4.57271e+09			5	0.62042	1.88898	1.97985	2.60014	2.69147	3.10567	3.76313	4.12795	4.69823	4.86971	4.92553
2H5-A14 prophylaxis	6	57235.4	114276	152408	152557	74385.5	97833.1	226660	64700	141111	220097	93749.9		2H5-A14 prophylaxis	6	92303.8	30658.1	70230.7	117958	205303	9037	43179	101819	63652	86528.4	Undetermined		2H5-A14 prophylaxis	6	0.593656	1.85895	1.70353	1.03316	0.816015	0.649568	1.15708	1.08409	1.02142	1.24159	1.34685
	7	26328.5	198992	63592.5	132114	130734	80703.8	251317	133373	513164	526609	70110.1			7	585777	166799	25778.8	642128	159326	14615.6	103027	73545.4	74623.8	89632	81651.8			7	0.603335	1.70524	1.59969	0.884365	0.754104	0.58965	1.25842	1.0878	1.08573	1.34256	1.49857
	8	5051.58	59957.3	94656.4	68685.7	15681.7	33180	106361	34909.5	989486	96984.1	47278.6			8	633215	208610	172777	135755	53934.9	Undetermined	126591	67107.3	74968	70168.5	31745.9			8	0.565105	1.45059	1.32842	0.887782	0.709536	0.679321	1.50152	1.47177	1.08526	1.35988	1.47259
	9	112427	82127.4	58185.2	50631.8	44521.2	45772.9	84957	134032	471353	269934	17982.5			9	267395	45497.2	13882.8	441830	391921	67319.4	66671.3	404256	56471.8	78602.5	19196.2			9	0.597031	1.95362	1.70748	1.23339	1.0214	0.644922	1.54043	1.29274	1.19906	1.39578	1.64469
	10	8696.77	115081	123674	55617.3	28504.2	58064.1	104957	149581	115384	367556	918065			10	205916	151875	41162.7	371640	Undetermined	12947.4	31231.1	18284	55271.3	85713.3	393685			10	0.560457	1.81173	1.75637	1.26857	0.848853	0.750829	1.59167	1.49391	1.17456	1.40606	1.51965
2H5-A14 treatment	11	8937.12	3.37201e+06	1.1744e+08	2.09221e+08	4.11889e+07	1.03106e+08	2.54159e+08	3.17281e+08	4.55016e+08	1.2797e+08	1.00057e+08		2H5-A14 treatment	11	927794	393632	949270	4.31249e+06	4.35016e+06	1.64761e+06	4.27008e+06	5.64614e+06	1.94948e+07	8.86487e+06	1.14882e+07		2H5-A14 treatment	11	0.575835	1.73576	2.1175	2.67758	2.66198	2.58577	2.71094	2.63389	2.88949	2.73012	2.58233
	12	79811.4	1.44371e+06	7.3246e+07	8.23734e+07	2.19235e+08	9.88472e+07	1.58886e+08	4.41994e+08	2.88568e+08	4.03275e+08	2.26112e+08			12	69998.8	962798	848810	2.4919e+06	6.39148e+06	905695	1.43543e+06	6.94214e+06	9.61807e+06	4.39074e+06	6.66087e+06			12	0.661687	2.44839	2.52044	2.66459	2.60244	2.29498	2.58086	2.89887	2.96006	2.68294	2.45407
	13	39601	4.93336e+06	9.68711e+07	1.71464e+08	2.73796e+08	1.44533e+08	4.27525e+08	8.56115e+08	8.17918e+08	2.53628e+08	3.98596e+08			13	142426	406079	746837	4.32283e+06	3.59111e+06	4.52406e+06	8.52742e+06	1.97507e+07	2.16704e+07	1.26373e+07	1.57595e+07			13	0.638694	1.60918	1.71558	2.43862	2.45655	2.46453	2.75795	2.87357	2.91597	2.6553	2.26862
	14	57646.9	3.37136e+07	1.09923e+08	2.09934e+08	3.78762e+08	2.11127e+08	9.93293e+07	3.60615e+08	2.27708e+08	2.33877e+08	2.73402e+08			14	60939.7	409852	992204	5.82251e+06	6.33754e+06	8.12416e+06	1.65745e+07	2.47241e+07	2.21991e+07	1.43117e+07	2.37069e+07			14	0.522762	2.09475	2.10468	2.89475	2.94816	2.82459	3.01131	3.19924	3.36838	3.10424	2.77594
	15	63302	9.27731e+06	3.42587e+06	4.02368e+07	2.6119e+07	1.52294e+08	5.9386e+07	2.17465e+07	8.71966e+06	3.44199e+07	2.5162e+07			15	182957	760786	327402	872899	112263	1.5145e+06	776476	7.33251e+06	6.15282e+06	1.27757e+06	1.22878e+06			15	0.647943	2.62792	2.48594	2.20504	2.51015	2.13484	1.98495	1.89434	2.26562	1.87541	1.82003
HBIG treatment	16	19251.9	6.70384e+07	1.53861e+08	3.92226e+08	1.16113e+09	1.06987e+09	8.54422e+09	28384492500	77323470000	98714465000	103616115000		HBIG treatment	16	900312	777900	1.89957e+06	1.1538e+08	1.79079e+07	4.68616e+07	4.14223e+08	9.83343e+08	3.72861e+09	6.87581e+09	4.90298e+09		HBIG treatment	16	0.530535	2.03192	2.27457	2.89665	3.24725	3.62893	4.0717	4.45081	4.79201	4.94575	4.69136
	17	17873.7	3.20233e+07	2.42954e+08	5.85587e+08	3.00388e+09	7.5238e+08	34848850000	42624187500	57292152500	353709100000	40385712500			17	1.98247e+06	633927	14859.7	3.20817e+07	2.23192e+07	1.03797e+08	1.4251e+09	2.22812e+09	1.51744e+10	2.24849e+10	1.47368e+10			17	0.684814	2.12397	2.29475	2.87274	3.4411	3.84631	4.40626	4.60443	4.99085	5.18849	5.11005
	18	54371	2.75934e+07	1.00986e+08	2.88354e+08	3.26737e+08	3.4879e+09	6062488125	9809345000	77555805000	118087435000	204320140000			18	450842	534879	995862	5.24828e+06	3.01529e+06	1.18908e+07	1.2438e+08	3.78997e+08	2.00554e+09	4.19831e+09	3.87188e+09			18	0.629148	2.15791	2.13006	2.3937	2.51333	2.8068	3.72181	4.12861	4.68431	4.908	4.78518
	19	31847.1	6.65931e+06	1.12487e+08	5.38162e+08	8.5034e+08	1.58244e+09	2.75219e+09	24045627500	46281692500	125627772500	23814162500			19	1.82508e+06	421596	659375	1.16945e+07	1.22483e+07	3.98884e+07	4.41432e+08	9.96632e+08	6.151e+09	9.34067e+09	8.90399e+09			19	0.730286	1.78091	2.01433	2.47157	2.84226	3.27822	4.06673	4.36667	4.79993	4.99105	4.9566
	20	18044.9	9.56055e+06	1.02554e+08	6.95392e+08	1.60678e+09	1.43574e+09	4495513125	45613598750	57392840000	40008355000	111999865000			20	118710	9.10367e+06	1.47671e+06	2.2314e+07	3.60468e+07	4.70962e+07	7.8322e+08	1.30911e+09	5.31559e+09	7.22591e+09	4.58466e+09			20	0.439752	1.72382	2.10783	2.81035	3.16585	3.5478	4.21912	4.38212	4.85202	4.92797	4.75732
Group	Mouse number	log HBV DNA level (copies/ml serum)												Group	Mouse number	log of HBV RNA level (copies/ml serum)
		Day 0	Day 4	Day 5	Day 8	Day 11	Day 14	Day 18	Day 21	Day 28	Day 35	Day 37				Day 0	Day 4	Day 5	Day 8	Day 11	Day 14	Day 18	Day 21	Day 28	Day 35	Day 37
Vehicle Ctrl.	1		8.0449	8.15449	9.15878	9.33403	9.6423	10.16	10.7674	11.3996	11.4789	11.2504		Vehicle Ctrl.	1	5.77379	6.14486	6.57129	7.21829	7.54883	7.87908	9.24531	9.53665	10.1289	10.2599	10.2639
	2	3.86947	7.14692	8.31796	8.64981	8.17281	8.96553	9.6828	10.0069	10.513	10.4158	10.8462			2	6.07432	5.72409	5.82097	6.89261	7.08784	7.19585	8.23121	8.52151	9.17869	9.6229	9.54267
	3		7.36334	8.36208	8.54973	8.91472	9.06062	10.0461	9.83961	10.9343	11.2931	10.4832			3	5.51528	5.85888	6.3749	7.21539	7.71928	7.10153	8.39597	9.02776	9.57053	10.0698	10.125
	4	4.65247	6.86282	7.68878	8.13525	8.71438	9.15055	9.87934	10.2895	10.1179	10.9105	10.8396			4	5.11568	6.29401	5.56828	6.74593	6.84114	7.18234	8.40874	8.74715	9.22653	9.44538	9.53
	5	4.53154	6.79345	7.83255	8.46804	8.59408	8.91337	9.86587	10.0204	10.6571	11.1357	11.3806			5	6.32084	5.66162	5.91613	6.77674	6.7434	7.0958	8.20524	8.44335	9.08149	9.527	9.66017
2H5-A14 prophylaxis	6	4.75766	5.05795	5.18301	5.18343	4.87149	4.99049	5.35537	4.8109	5.14956	5.34261	4.97197		2H5-A14 prophylaxis	6	4.96522	4.48655	4.84653	5.07173	5.3124	3.95602	4.63527	5.00783	4.80381	4.93716
	7	4.42043	5.29884	4.80341	5.12095	5.11639	4.90689	5.40022	5.12507	5.71026	5.72149	4.84578			7	5.76773	5.22219	4.41126	5.80762	5.20229	4.16482	5.01295	4.86656	4.87288	4.95246	4.91197
	8	3.70343	4.77784	4.97615	4.83687	4.19539	4.52088	5.02678	4.54294	5.99541	4.9867	4.67466			8	5.80155	5.31934	5.23749	5.13276	4.73187		5.1024	4.82677	4.87488	4.84614	4.50169
	9	5.05087	4.91449	4.76481	4.70442	4.64857	4.66061	4.9292	5.12721	5.67335	5.43126	4.25485			9	5.42715	4.65798	4.14248	5.64526	5.5932	4.82814	4.82394	5.60666	4.75183	4.89544	4.28322
	10	3.93936	5.061	5.09228	4.74521	4.45491	4.76391	5.02101	5.17488	5.06215	5.56532	5.96287			10	5.31369	5.18149	4.6145	5.57012		4.11218	4.49459	4.26207	4.7425	4.93305	5.59515
2H5-A14 treatment	11	3.9512	6.52789	8.06981	8.32061	7.61478	8.01328	8.40511	8.50144	8.65803	8.10711	8.00025		2H5-A14 treatment	11	5.96745	5.59509	5.97739	6.63473	6.6385	6.21685	6.63044	6.75175	7.28992	6.94767	7.06025
	12	4.90207	6.15948	7.86478	7.91579	8.34091	7.99496	8.20108	8.64542	8.46025	8.6056	8.35432			12	4.84509	5.98354	5.92881	6.39653	6.8056	5.95698	6.15698	6.84149	6.98309	6.64254	6.82353
	13	4.59771	6.69314	7.98619	8.23417	8.43743	8.15997	8.63096	8.93253	8.91271	8.4042	8.60053			13	5.15359	5.60861	5.87323	6.63577	6.55523	6.65553	6.93082	7.29558	7.33587	7.10165	7.19754
	14	4.76078	7.5278	8.04109	8.32208	8.57837	8.32454	7.99708	8.55704	8.35738	8.36899	8.4368			14	4.7849	5.61263	5.9966	6.76511	6.80192	6.90978	7.21944	7.39312	7.34634	7.15569	7.37488
	15	4.80142	6.96742	6.53477	7.60462	7.41696	8.18268	7.77368	7.33739	6.9405	7.53681	7.40074			15	5.26235	5.88126	5.51508	5.94096	5.05024	6.18027	5.89013	6.86525	6.78907	6.10638	6.08947
HBIG treatment	16	4.28447	7.82632	8.18713	8.59354	9.06488	9.02933	9.93167	10.4531	10.8883	10.9944	11.0154		HBIG treatment	16	5.95439	5.89092	6.27866	8.06213	7.25304	7.67082	8.61723	8.99271	9.57155	9.83732	9.69046
	17	4.25221	7.50547	8.38552	8.76759	9.47768	8.87644	10.5422	10.6297	10.7581	11.5486	10.6062			17	6.29721	5.80204	4.17201	7.50626	7.34868	8.01618	9.15385	9.34794	10.1811	10.3519	10.1684
	18	4.73537	7.44081	8.00426	8.45993	8.5142	9.54256	9.78265	9.99164	10.8896	11.0722	11.3103			18	5.65402	5.72826	5.9982	6.72002	6.47933	7.07521	8.09475	8.57864	9.30223	9.62307	9.58792
	19	4.50307	6.82343	8.0511	8.73091	8.92959	9.19933	9.43968	10.381	10.6654	11.0991	10.3768			19	6.26128	5.6249	5.81913	7.06798	7.08808	7.60085	8.64486	8.99853	9.78895	9.97038	9.94958
	20	4.25635	6.98048	8.01095	8.84223	9.20596	9.15707	9.65278	10.6591	10.7589	10.6022	11.0492			20	5.07449	6.95922	6.1693	7.34858	7.55687	7.67299	8.89388	9.11698	9.72555	9.85889	9.66131
