# Supplementary material for: A potent human neutralizing antibody Fc-dependently reduces established HBV infections
Source: eLife. 2017 Sep 26;6:e26738. doi: 10.7554/eLife.26738 (PMC5614562; doi:10.7554/eLife.26738)
Supplement: Figure 4—source data 1. — Analysis of 2H5-A14 mediated ADCC, ADCP and CDC. [file elife-26738-fig4-data1.xls]

## Sheet: Figure 4A
		CHO-59C cells(E:T=6:1)-OD490 Raw data																	CHO-59C-mut cells(E:T=6:1) Raw data
	1	2	3	4	5	6	7	8	9	10	11	12						1	2	3	4	5	6	7	8	9	10	11	12
	A																	A
	B	0.487	0.582	1.838	1.654	1.331	1.276	1.293	1.231	1.246	1.261							B	0.535	0.495	1.229	1.228	1.204	1.247	1.196	1.193	1.148	1.173
	C	0.525	0.589	1.861	1.643	1.302	1.286	1.258	1.253	1.254	1.22							C	0.529	0.476	1.227	1.204	1.206	1.227	1.186	1.202	1.143	1.197
	D	0.514	0.581	1.835	1.697	1.315	1.294	1.274	1.295	1.196	1.218							D	0.527	0.496	1.246	1.286	1.204	1.244	1.203	1.203	1.157	1.198
	E	0.718	1.615				1.218	1.136	1.162	0.794	0.869							E	0.717	1.159				1.191	1.186	1.167	0.902	0.874
	F	0.716	1.639				1.188	1.141	1.177	0.828	0.871							F	0.686	1.141				1.154	1.166	1.207	0.914	0.903
	G	0.731	1.612				1.185	1.146	1.264	0.814	0.844							G	0.673	1.129				1.184	1.139	1.127	0.878	0.875
	H																	H
		CHO-59C cell line																	CHO-59C-mut cells
		OD490				subtracte culture medium backgroud Ave				%Cytotoxicity				%Cytotoxicity-PBS					OD490				subtracte culture medium backgroud Ave				%Cytotoxicity				%Cytotoxicity -PBS
		10ug/ml	3.3ug/ml	1.1ug/ml		10ug/ml	3.3ug/ml	1.1ug/ml		10ug/ml	3.3ug/ml	1.1ug/ml		10ug/ml	3.3ug/ml	1.1ug/ml			10ug/ml	3.3ug/ml	1.1ug/ml		10ug/ml	3.3ug/ml	1.1ug/ml		10ug/ml	3.3ug/ml	1.1ug/ml		10ug/ml	3.3ug/ml	1.1ug/ml
	2H5-A14	1.838	1.654	1.331		1.32933	1.14533	0.822333		112.287	89.9762	50.8104		73.4203	51.1092	11.9434		2H5-A14	1.229	1.228	1.204		0.698667	0.697667	0.673667		77.0397	76.8366	71.9615		12.1197	11.9166	7.04154
		1.861	1.643	1.302		1.35233	1.13433	0.793333		115.076	88.6423	47.294		76.2092	49.7753	8.42697			1.227	1.204	1.206		0.696667	0.673667	0.675667		76.6335	71.9615	72.3678		11.7135	7.04154	7.4478
		1.835	1.697	1.315		1.32633	1.18833	0.806333		111.924	95.1902	48.8703		73.0565	56.3232	10.0033			1.246	1.286	1.204		0.715667	0.755667	0.673667		80.4929	88.6181	71.9615		15.5729	23.6981	7.04154
	2H5-DANA	1.276	1.293	1.231		0.767333	0.784333	0.722333		44.1413	46.2027	38.6848		5.2743	7.33566	-0.182226		2H5-DANA	1.247	1.196	1.193		0.716667	0.665667	0.662667		80.6961	70.3365	69.7271		15.7761	5.41652	4.80713
		1.286	1.258	1.253		0.777333	0.749333	0.744333		45.3539	41.9587	41.3524		6.48687	3.09169	2.48541			1.227	1.186	1.202		0.696667	0.655667	0.671667		76.6335	68.3052	71.5553		11.7135	3.38523	6.63528
		1.294	1.274	1.295		0.785333	0.765333	0.786333		46.3239	43.8988	46.4452		7.45692	5.03179	7.57817			1.244	1.203	1.203		0.713667	0.672667	0.672667		80.0867	71.7584	71.7584		15.1667	6.83841	6.83841
	Ctrl. Ab	1.218	1.136	1.162		0.709333	0.627333	0.653333		37.1084	27.1654	30.3181		-1.75856	-11.7016	-8.5489		Ctrl. Ab	1.191	1.186	1.167		0.660667	0.655667	0.636667		69.3209	68.3052	64.4458		4.40087	3.38523	-0.474201
		1.188	1.141	1.177		0.679333	0.632333	0.668333		33.4708	27.7717	32.1369		-5.39624	-11.0953	-6.73006			1.154	1.166	1.207		0.623667	0.635667	0.676667		61.8051	64.2427	72.5709		-3.11487	-0.67733	7.65093
		1.185	1.146	1.264		0.676333	0.637333	0.755333		33.107	28.378	42.6862		-5.76001	-10.489	3.81923			1.184	1.139	1.127		0.653667	0.608667	0.596667		67.899	58.7582	56.3207		2.97898	-6.16179	-8.59933
	PBS	1.246	1.261			0.737333	0.752333			40.5036	42.3225							PBS	1.148	1.173			0.617667	0.642667			60.5864	65.6646
		1.254	1.22			0.745333	0.711333			41.4737	37.351	Ave							1.143	1.197			0.612667	0.666667			59.5707	70.5396	Ave
		1.196	1.218			0.687333	0.709333			34.4408	37.1084	38.8667							1.157	1.198			0.626667	0.667667			62.4145	70.7428	64.9198
	Effector spontanous	0.794	0.869			0.285333	0.360333	Ave										Effector spontanous	0.902	0.874			0.371667	0.343667
		0.828	0.871			0.319333	0.362333	0.328											0.914	0.903			0.383667	0.372667	Ave
		0.814	0.844			0.305333	0.335333												0.878	0.875			0.347667	0.344667	0.360667
	Target spontaneous	0.582				0.0733333	Ave											Target spontaneous	0.495				-0.0353333
		0.589				0.0803333	0.0753333												0.476				-0.0543333	Ave
		0.581				0.0723333													0.496				-0.0343333	-0.0413333
	Culture medium backgroud	0.487																Culture medium backgroud	0.535
		0.525	Ave																0.529	Ave
		0.514	0.508667																0.527	0.530333
	Target MAX+lysis	1.615				0.893333												Target MAX+lysis	1.159				0.467
		1.639				0.917333	Ave												1.141				0.449	Ave
		1.612				0.890333	0.900333												1.129				0.437	0.451
	Culture medium backgroud+lysis	0.718																Culture medium backgroud+lysis	0.717
		0.716	Ave																0.686	Ave
		0.731	0.721667																0.673	0.692

## Sheet: Figure 4B
				RAW DATA
			1	2	3	4	5	6	7	8	9	10	11	12
			A
			B	0.587	0.867	0.778	1.621	1.647	1.735	1.733	1.835	2.169	0.943
			C	0.574	0.862	0.771	1.624	1.661	1.763	1.764	1.853	2.078	0.914
			D	0.584	0.859	0.778	1.627	1.669	1.753	1.737	1.865	2.179	0.923
			E	0.621	2.205	1.265	1.377	1.378	1.419	1.422	1.351	1.391	0.933
			F	0.627	2.216	1.254	1.375	1.354	1.417	1.419	1.367	1.384	0.925
			G	0.655	2.239	1.285	1.353	1.376	1.422	1.421	1.334	1.364	0.917
			H
	HBV-infected cells									non-infected cells
	OD490		subtracte culture medium background ave		%Cytotoxicity		%Cytotoxicity-PBS				OD490		subtracte culture medium background ave		%Cytotoxicity		%Cytotoxicity-PBS
[Ab]	4ug/ml	10ug/ml	4ug/ml	10ug/ml	4ug/ml	10ug/ml	4ug/ml	10ug/ml		[Ab]	4ug/ml	10ug/ml	4ug/ml	10ug/ml	4ug/ml	10ug/ml	4ug/ml	10ug/ml
2H5-A14	1.835	2.169	1.25333	1.58733	48.1481	73.742	14.8271	40.421		2H5-A14	1.351	1.391	0.769333	0.809333	52.5758	61.6667	-4.05303	5.03788
	1.853	2.078	1.27133	1.49633	49.5275	66.7688	16.2065	33.4478			1.367	1.384	0.785333	0.802333	56.2121	60.0758	-0.416667	3.44697
	1.865	2.179	1.28333	1.59733	50.447	74.5083	17.126	41.1873			1.334	1.364	0.752333	0.782333	48.7121	55.5303	-7.91667	-1.09848
2H5-A14-DANA	1.735	1.733	1.15333	1.15133	40.4853	40.3321	7.16431	7.01106		2H5-A14-DANA	1.419	1.422	0.837333	0.840333	68.0303	68.7121	11.4015	12.0833
	1.763	1.764	1.18133	1.18233	42.6309	42.7075	9.30991	9.38654			1.417	1.419	0.835333	0.837333	67.5758	68.0303	10.947	11.4015
	1.753	1.737	1.17133	1.15533	41.8646	40.6386	8.54362	7.31757			1.422	1.421	0.840333	0.839333	68.7121	68.4848	12.0833	11.8561
PBS	1.621	1.647	1.03933	1.06533	31.7497	33.742				PBS	1.377	1.378	0.795333	0.796333	58.4848	58.7121
	1.624	1.661	1.04233	1.07933	31.9796	34.8148	Ave				1.375	1.354	0.793333	0.772333	58.0303	53.2576	Ave
	1.627	1.669	1.04533	1.08733	32.2095	35.4278	33.3206				1.353	1.376	0.771333	0.794333	53.0303	58.2576	56.6288
Effector spontanous	0.943	0.933	0.361333	0.351333						Effector spontanous	0.943	0.933	0.361333	0.351333
	0.914	0.925	0.332333	0.343333	Ave						0.914	0.925	0.332333	0.343333	Ave
	0.923	0.917	0.341333	0.335333	0.344167						0.923	0.917	0.341333	0.335333	0.344167
Target spontaneous	0.867		0.285333							Target spontaneous	0.778		0.196333
	0.862		0.280333	Ave							0.771		0.189333	Ave
	0.859		0.277333	0.281							0.778		0.196333	0.194
Culture medium backgroud	0.587									Culture medium backgroud	0.587
	0.574	Ave									0.574	Ave
	0.584	0.581667									0.584	0.581667
Target MAX+lysis	2.205		1.57067							Target MAX+lysis	1.265		0.630667
	2.216		1.58167	Ave							1.254		0.619667	Ave
	2.239		1.60467	1.58567							1.285		0.650667	0.633667
Culture medium backgroud+lysis	0.621									Culture medium backgroud+lysis	0.621
	0.627	Ave									0.627	Ave
	0.655	0.634333									0.655	0.634333

## Sheet: Figure 4C
	Macrophage mediated ADCC
		1st Exp (OD490 Raw data)						2nd Exp (OD490 Raw data)
	Cell	293F-59C			293F-59C-mut			Cell	293F-59C			293F-59C-mut
	Ab	2H5-A14	2H5-A14-DANA	Ctrl.Ab	2H5-A14	2H5-A14-DANA	Ctrl.Ab	Ab	2H5-A14	2H5-A14-DANA	Ctrl.Ab	2H5-A14	2H5-A14-DANA	Ctrl.Ab
	well 1	2.473	1.959	2.047	1.828	1.971	2.066	well 1	0.922118	0.712872	0.661586	0.683383	0.660817	0.678254
	well 2	2.476	1.903	1.924	1.858	1.904	1.973	well 2	0.913912	0.702615	0.670818	0.667997	0.654663	0.66492
	well 3	2.472	2.083	1.971	1.985	1.945	1.981	well 3	0.940581	0.690306	0.669792	0.683383	0.645431	0.654663
	well 4	2.482	2.078	1.939	1.865	2.015	1.927	well 4	0.91699	0.695435	0.656458	0.666971	0.634149	0.654663
			Ave	1.97025		Ave	1.98675			Ave	0.664664		Ave	0.663125
	Cell	293F-59C			293F-59C-mut			Cell	293F-59C			293F-59C-mut
	Ab	2H5-A14	2H5-A14-DANA	Ctrl.Ab	2H5-A14	2H5-A14-DANA	Ctrl.Ab	Ab	2H5-A14	2H5-A14-DANA	Ctrl.Ab	2H5-A14	2H5-A14-DANA	Ctrl.Ab
	well 1	0.50275	-0.01125	0.07675	-0.15875	-0.01575	0.07925	well 1	0.257455	0.0482086	-0.00307715	0.0202579	-0.00230786	0.0151293
	well 2	0.50575	-0.06725	-0.04625	-0.12875	-0.08275	-0.01375	well 2	0.249249	0.0379515	0.00615429	0.00487215	-0.00846215	0.001795
	well 3	0.50175	0.11275	0.00075	-0.00175	-0.04175	-0.00575	well 3	0.275917	0.0256429	0.00512858	0.0202579	-0.0176936	-0.00846215
	well 4	0.51175	0.10775	-0.03125	-0.12175	0.02825	-0.05975	well 4	0.252326	0.0307715	-0.00820572	0.00384643	-0.0289765	-0.00846215
	Cell	293F-59C			293F-59C-mut			Cell	293F-59C			293F-59C-mut
	Ab	2H5-A14	2H5-A14-DANA	Ctrl.Ab	2H5-A14	2H5-A14-DANA	Ctrl.Ab	Ab	2H5-A14	2H5-A14-DANA	Ctrl.Ab	2H5-A14	2H5-A14-DANA	Ctrl.Ab
	well 1	25.5171	-0.570994	3.89544	-7.99044	-0.792752	3.98893	well 1	38.7324	7.25269	-0.462938	3.05503	-0.348041	2.2816
	well 2	25.6693	-3.41327	-2.34742	-6.48043	-4.16509	-0.692085	well 2	37.4979	5.70956	0.925875	0.734753	-1.27615	0.270698
	well 3	25.4663	5.72262	0.0380662	-0.0880836	-2.10142	-0.289417	well 3	41.5101	3.85781	0.771563	3.05503	-2.66831	-1.27615
	well 4	25.9739	5.46885	-1.58609	-6.1281	1.42192	-3.00742	well 4	37.9609	4.62938	-1.2345	0.580068	-4.36985	-1.27615
	Avg.	25.6566	1.8018	0	-5.17176	-1.40934	1.12133e-14	Avg.	38.9253	5.36236	8.32667e-15	1.85622	-2.16559	8.43769e-15
	Macrophage mediated ADCP
			1st Exp			2nd Exp
	Target cells	Ab	Macrophage cell number counted	Target cell number counted	Phagocytosis index (target cells/100 macrophage)	Macrophage cell number counted	Target cell number counted	Phagocytosis index (target cells/100 macrophage)
	293F-59C	2H5-A14	201	233	115.92	217	231	106.452
		2H5-DANA	206	33	16.0194	256	48	18.75
		Ctrl Ab	213	39	18.3099	203	44	21.6749
	293F-59C-mut	2H5-A14	217	40	18.4332	168	33	19.6429
		2H5-A14-DANA	230	69	30	273	49	17.9487
		Ctrl Ab	207	40	19.3237	255	57	22.3529
	Data presented in Fig. 4C are average of the two independent experiments.

## Sheet: Figure 4D
		CHO-59C			CHO-GPC3			Raji
		OD490	Subtract Culture medium background	%Cytotoxicity	OD490	Subtract Culture medium background	%Cytotoxicity	OD490	Subtract Culture medium background	%Cytotoxicity
	2H5-A14-10ug/ml	2.631	0.419667	2.71191	2.428	0.216667	-0.868056	2.613	0.401667	-2.43392
		2.644	0.432667	4.36445	2.464	0.252667	2.88194	2.642	0.430667	2.07152
		2.664	0.452667	6.90682	2.473	0.261667	3.81944	2.649	0.437667	3.15904
	Rutiximab-10ug/ml	2.629	0.417667	2.45767	2.498	0.286667	6.42361	3.201	0.989667	88.9177
		2.622	0.410667	1.56784	2.507	0.295667	7.36111	3.191	0.979667	87.3641
		2.632	0.420667	2.83902	2.521	0.309667	8.81944	3.2	0.988667	88.7623
	GC33-10ug/ml	2.648	0.436667	4.87292	2.804	0.592667	38.2986	2.693	0.481667	9.99487
		2.613	0.401667	0.423771	2.785	0.573667	36.3194	2.683	0.471667	8.44127
		2.636	0.424667	3.3475	2.783	0.571667	36.1111	2.706	0.494667	12.0145
	PBS	2.682	0.470667	9.19495	2.524	0.312667	9.13194	2.654	0.442667	3.93583
		2.685	0.473667	9.57631	2.511	0.299667	7.77778	2.701	0.489667	11.2377
		2.628	0.416667	2.33055	2.532	0.320667	9.96528	2.705	0.493667	11.8592
	Target spontaneous	2.64	0.428667		2.428	0.216667		2.635	0.423667
		2.577	0.365667	Ave	2.421	0.209667	Ave	2.607	0.395667	Ave
		2.612	0.400667	0.398333	2.46	0.248667	0.225	2.644	0.432667	0.417333
	Culture medium background	2.234
		2.183	Ave
		2.217	2.21133
	Target Max	3.185	1.20467		3.194	1.21367		2.974	0.993667
		3.165	1.18467	Ave	3.105	1.12467	Ave	3.086	1.10567
		3.146	1.16567	1.185	3.198	1.21767	1.18533	3.064	1.08367	1.061
	Volume Correction Control	1.982
		1.976	Ave
		1.983	1.98033
