# Supplementary material for: A potent human neutralizing antibody Fc-dependently reduces established HBV infections
Source: eLife. 2017 Sep 26;6:e26738. doi: 10.7554/eLife.26738 (PMC5614562; doi:10.7554/eLife.26738)
Supplement: Figure 5—source data 1. — Testing of Fc-mediated effector functions of 2H5-A14 against HDV and HBV infection in mouse models. [file elife-26738-fig5-data1.xls]

## Sheet: Figure 5A
	Copies/20 ng RNA
mice No#	HDV	m/hNTCP	mGAPDH	mGAPDH mean of all mice
A3	3.15796	62687.1	841712	1.00867e+06
A8	10.9123	50732.5	604750
A9	15.9874	83228.5	1.03754e+06
B7	19.9506	97141	1.49432e+06
B10	8.08532	59273.4	720312
A4	24.312	73993.2	911848
A7	44.6627	124506	1756514
B1	19.2482	88674.7	1032469
B11	2.35551	76131.1	790948
B2	40454.8	84054.4	916071
B5	6110.01	23658.6	529893
A5	12334.3	78793.3	1.01001e+06
A6	17449.6	108467	1.46627e+06
Use the average of mGADPH copies of all mice to normalize the copy numbers of HDV and hNTCP mRNAs
	Mice No#	HDV copies	m/hNTCP copies	Normalizaiton factor
2H5-A14	A8	3.78435	75121.1	1.19835
	A3	18.2007	84617.1	1.66791
	A9	15.5424	80912.3	0.972171
	B7	13.4666	65570	0.674998
	B10	11.322	83001.8	1.40032
2H5-A14-DANA	A4	26.8934	81849.7	1.10618
	A7	25.6473	71497	0.574243
	B1	18.8044	86630.4	0.976946
	B11	3.0039	97087.2	1.27526
Ctrl.	B2	44544	92550.6	1.10108
	B5	11630.6	45034.8	1.90353
	A5	12317.8	78688.1	0.998665
	A6	12003.8	74615.9	0.687914

## Sheet: Figure 5C-HBV DNA
	HBV DNA level (copies/mL serum)
						3 independent measurements of the same sample			3 independent measurements of the same sample			3 independent measurements of the same sample			3 independent measurements of the same sample			2 independent measurements of the same sample
		1h	14D	19D	25D	32D	32D	32D	40D	40D	40D	54D	54D	54D	60D	60D	60D	72D	72D	80D	89D
	mouse ID
	36453	171000000	5050000	5610000	13700000	77100000	79000000	91300000	51000000	55200000	60500000	31500000	47700000	42800000	16800000	23700000	34000000	9090000	9600000	5790000	7.2215e+06
2H5-A14	36506	65300000	824000	686000	783000	3640000	3330000	4330000	2970000	4630000	6650000	4470000	5080000	4620000	2240000	4080000	4290000	2290000	2830000	2520000	4.22789e+06
	36514	35200000	1570000	2070000	2470000	3030000	29800000	40700000	28100000	29800000	42300000	20000000	33300000	39200000	26500000	23700000	25200000	26600000	19500000	12000000	2.27207e+07
	36504	106000000	441000	373000	2340000	6580000	6470000	4850000	29800000	23800000	22500000	33200000	31000000	34000000	48700000	53900000	50100000	84100000	78100000	93200000	1.98581e+08
2H5-A14-DANA	36507	76700000	1130000	1230000	8320000	54500000	55900000	65700000	154000000	136000000	253000000	379000000	353000000	363000000	430000000	537000000	510000000	615000000	606000000	871000000	9.09406e+08
	36526	65300000	824000	686000	783000	3640000	2960000	1980000	7790000	10200000	10400000	13700000	17900000	17500000	18500000	23300000	26700000	44300000	39200000	44700000	2.57976e+07
	36508	52300000	2880000	1900000	7390000	22100000	20400000	56400000	243000000	243000000	288000000	1160000000	1160000000	995000000	1270000000	1260000000	1790000000	2220000000	2790000000	3230000000	3.559e+09
Vehicle Ctrl.	36522	2050000	973000	1140000	1930000	10400000	19400000	6730000	92900000	46700000	55700000	210000000	131000000	132000000	293000000	220000000	216000000	247000000	266000000	592000000
	36489	31200000	741000	2920000	2790000	4130000	3400000	4230000	13600000	13000000	19000000	119000000	143000000	109000000	219000000	203000000	203000000	305000000	330000000	375000000	4.41384e+08
			2H5-A14 HBV DNA (copies/mL)				2H5-A14-DANA HBV DNA (copies/mL)				Vehicle Ctrl. HBV DNA (copies/mL)
		mouse ID	36453	36506	36514		36504	36507	36526		36508	36522	36489
		1h	171000000	65300000	35200000		106000000	76700000	65300000		52300000	2050000	31200000
		14d	5050000	824000	1570000		441000	1130000	824000		2880000	973000	741000
		19d	5610000	686000	2070000		373000	1230000	686000		1900000	1140000	2920000
		25d	13700000	783000	2470000		2340000	8320000	783000		7390000	1930000	2790000
		32d	8.24667e+07	3.76667e+06	24510000		5.96667e+06	58700000	2860000		3.29667e+07	1.21767e+07	3920000
		40d	5.55667e+07	4750000	33400000		2.53667e+07	194500000	9.46333e+06		258000000	65100000	15200000
		54d	4.06667e+07	4.72333e+06	3.08333e+07		3.27333e+07	365000000	1.63667e+07		1105000000	1.57667e+08	1.23667e+08
		60d	2.48333e+07	3.53667e+06	2.51333e+07		50900000	3.31233e+08	2.28333e+07		1440000000	243000000	2.08333e+08
		72d	9345000	2560000	23050000		81100000	610500000	41750000		2505000000	256500000	317500000
		80d	5790000	2520000	12000000		93200000	871000000	44700000		3230000000	592000000	375000000
		89d	7.2215e+06	4.22789e+06	2.27207e+07		1.98581e+08	9.09406e+08	2.57976e+07		3.559e+09		4.41384e+08

## Sheet: Figure 5C-HBsAg
		HBsAg IU/mL
			2 independent measurements of the same sample				3 independent measurements of the same sample			3 independent measurements of the same sample			3 independent measurements of the same sample			2 independent measurements of the same sample
		mouse ID	1h	1h	25d	32d	60d	60d	60d	72d	72d	72d	80d	80d	80d	89d	89d
	2H5-A14	36453	73230.7	14649.3	28.9256	42.4586	7.96914	56.6149	51.681	4.03625	40.5844	34.6134	2.1239	17.5721	13.0092	10.2604	54.4755
		36506	44319.6	11133.4	11.4254	30.6929	3.6728	30.0609	19.5035	2.70874	18.6352	14.5342	2.38267	10.3346	13.5732	60.4623	77.0525
		36514	52820.5	11632	139.94	1664.25	135.29	135.956	127.518	111.967	87.4439	77.3367	21.7713	69.1751	1.38168	139.354	99.1262
	2H5-A14-DANA	36504	51485.6	66485.2	180.121	377.237	2254.32	4132.97	3473.56	4136.75	6031.25	5918.4	7354.77	7205.86	14497.3	81499.5	63192.7
		36507	39952.5	35708.5	178.061	249.953	299.382	1838.15	1644.84	412.318	2249.98	2032.58	620.08	4785.48	5366.97	32498.2	30312.5
		36526	63953.2	70963.9	139.354	212.084	620.08	1415.4	1601.2	590.417	2987.97	4941.43	1960.71	3844.78	11428.5	4819.74	7196.1
	Vehicle Ctrl.	36508	65136.5	69608.1	316.8	1299.38	1.51401e+06	298177	101605	2.28016e+06	478837	163761	3.64147e+06	691979	212755	5.19734e+06	4.32576e+06
		36522	48854.7	51876.4	139.354	244.062	48002	62698.4	57463.2	310203	123766	112650	682688	266724	168003
		36489	36816.7	55119.1	127.944	211.32	42335.3	76958.6	69008.9	252601	92863.5	97109.4	509398	145213	149258	670128	711033
			2H5-A14 (HBsAg IU/mL)				2H5-A14-DANA(HBsAg IU/mL)				Vehicle Ctrl.(HBsAg IU/mL)
		mouse ID	36453	36506	36514		36504	36507	36526		36508	36522	36489
		1h	43940	27726.5	32226.2		58985.4	37830.5	67458.6		67372.3	50365.6	45967.9
		25d	28.9256	11.4254	139.94		180.121	178.061	139.354		316.8	139.354	127.944
		32d	42.4586	30.6929	1664.25		377.237	249.953	212.084		1299.38	244.062	211.32
		60d	38.755	17.7457	132.922		3286.95	1260.79	1212.23		637931	56054.5	62767.6
		72d	26.4113	11.9594	92.2494		5362.13	1564.96	2839.94		974253	182206	147525
		80d	10.9017	8.76349	30.776		9685.97	3590.84	5744.65		1.5154e+06	372472	267956
		89d	32.368	68.7574	119.24		72346.1	31405.4	6007.92		4.76155e+06		690580

## Sheet: Figure 5D-Ab Con
		[2H5-A14] ug/mL in mouse serum			[2H5-A14-DANA] ug/mL in mouse serum
	mouse ID	36453	36506	36514	36504	36507	36526
	40d	163.183	131.798	40.9285	126.888	186.555	108.457
	54d	171.32	150.428	52.7216	162.943	180.9	175.371
	60d	414.624	402.123	239.72	391.486	386.303	256.527
	72d	324.025	408.752	122.723	302.587	416.78	270.162
	80d	166.932	185.918	39.6543	201.693	170.391	136.452
	89d	28.385	36.626	4.32859	19.5151	15.2342	34.0639

## Sheet: Figure 5G
	mice No#	Liver cccDNA/50ng total DNA-Elife primer	hNTCP copy number	Normalized with 1000 copies of hNTCP
2H5-A14	36453	55.0743	1429.32	38.5319
	36506	2.74819	238.47	11.5243
	36514	12.5688	321.388	39.108
2H5-A14-DANA	36504	275.798	646.208	426.794
	36507	218.934	476.243	459.712
	36526	53.1573	615.625	86.3469
Vehicle Ctrl.	36508	639.515	436.589	1464.8
	36522
	36489	243.486	827.033	294.409
